# Supplementary material for: Air-Bubble Induced Mixing: A Fluidic Mixer Chip
Source: Micromachines (Basel). 2020 Feb 14;11(2):195. doi: 10.3390/mi11020195 (PMC7074661; doi:10.3390/mi11020195)
Supplement: Supplementary file 1 [file micromachines-11-00195-s001.zip]

Archive with 5 entries (4 files):
- micromachines-699640-supplementary-for final/
- micromachines-699640-supplementary-for final/micromachines-699640-supplementary-for final.docx
- micromachines-699640-supplementary-for final/Video S1.avi
- micromachines-699640-supplementary-for final/Video S2.avi
- micromachines-699640-supplementary-for final/Video S3.avi
